# Supplementary material for: Predictive Analysis of Linoleic Acid in Red Meat Employing Advanced Ensemble Models of Bayesian and CNN-Bi-LSTM Decision Layer Fusion Based Hyperspectral Imaging
Source: Foods. 2024 Jan 28;13(3):424. doi: 10.3390/foods13030424 (PMC10855435; doi:10.3390/foods13030424)
Supplement: Supplementary file 1 [file foods-13-00424-s001.zip]

Archive with 1 entries (1 files):
- foods-2752200-supplementary.pdf
